# Supplementary material for: Profiling COVID-19 Vaccine Adverse Events by Statistical and Ontological Analysis of VAERS Case Reports
Source: Front Pharmacol. 2022 Jun 24;13:870599. doi: 10.3389/fphar.2022.870599 (PMC9263450; doi:10.3389/fphar.2022.870599)
Supplement: Supplementary file 1 [file DataSheet1.zip]

Archive with 5 entries (5 files):
- Supplemental Figure S1.DOCX
- Supplemental File S1.XLSX
- Supplemental File S2.XLSX
- Supplemental File S3.XLSX
- Supplemental Table 1.DOCX
