# Supplementary material for: Profiling COVID-19 Vaccine Adverse Events by Statistical and Ontological Analysis of VAERS Case Reports
Source: Front Pharmacol. 2022 Jun 24;13:870599. doi: 10.3389/fphar.2022.870599 (PMC9263450; doi:10.3389/fphar.2022.870599)
Supplement: Supplementary file 1 [file DataSheet1.zip › Supplemental File S1.XLSX]

## Sheet: General enriched AEs
PubMed ID (PMID)	Authors	Title	Publication Date	Vaccine	Data Source	Methods	Results/Conclusions
33594349	Michael Repajic, Xue Lei Lai, Prissilla Xu, Antonio Liu	Bell's Palsy after second dose of Pfizer COVID-19 vaccination in a patient with history of recurrent Bell's palsy'	2021-02-10	Pfizer-BioNTech	Case study of a 57 y/o female 36 hr post vaccination of 2nd dose of Pfizer	Case report	This patient has a PMH of 3 episodes of Bell’s Palsy before which all subsided after prednisone treatment. Facial Droop was noticed 36hr post injection and worsened over the next 72 hours
34763263	Michaela Cellina, Andrea D'Arrigo, Chiara Floridi, Giancarlo Oliva, Gianpaolo Carrafiello	Left Bell's palsy following the first dose of mRNA-1273 SARS-CoV-2 vaccine: A case report	2021-11-04	Moderna	Previously healthy 35-year-old female patient with no prior medical history of Bell’s palsy developed Bell’s palsy 12 hours after receiving the first dose of the Moderna vaccine.	Case report	Treated with corticosteroids and slowly improved Neurologist’s evaluation and contrast-enhanced brain MRI indicated a subtle enhancement of the left facial nerve, confirming the diagnosis of Bell’s palsy
34812498	Luigi A. Vaira, Andrea De Vito, Jerome R. Lechien, Carlos M. Chiesa-Estomba, Miguel Mayo-Yàñez, Christian Calvo-Henrìquez, Sven Saussez, Giordano Madeddu, Sergio Babudieri, Paolo Boscolo-Rizzo, Claire Hopkins, Giacomo De Riu	New Onset of Smell and Taste Loss Are Common Findings Also in Patients With Symptomatic COVID-19 After Complete Vaccination	2021-11-23	Janssen, Moderna, Pfizer-BioNTech	Data were collected from 153 patients who developed symptomatic SARS-CoV-2 infection, confirmed by nasopharyngeal swab, at least 2 weeks after completion of vaccination.	Patient-reported outcome questionnaire	62.3% of subjects reported olfactory dysfunction, while 53.6% of subjects displayed gustatory dysfunction Chemosensory dysfunctions were observed to be a common symptom even in subjects who had been fully vaccinated
34845662	Amir Abbas Shiravi, Ali Ardekani, Erfan Sheikhbahaei, Kiyan Heshmat-Ghahdarijani	Cardiovascular Complications of SARS-CoV-2 Vaccines	2021-11-29	Janssen, Moderna, Pfizer-BioNTech	This article is based on previously conducted studies and does not contain any new studies with human participants or animals performed by any of the authors.	Review paper	This is a review paper that discusses many of the Cardiovascular AEs seen in patients who have recieved at least 1 dose of the AstraZeneca/Oxford, Johnson and Johnson/Janssen (JnJ), Moderna, Pfizer/BioNTech, Gam-COVID-vac (Sputnik V), Sinopharm, and Sinovac vaccines. SARS-CoV-2 vaccines in general may cause thromboembolic events, such as cerebral vein thrombosis, and mRNA-based vaccines in partic…
34710832	Luigi Cari, Mahdieh Naghavi Alhosseini, Paolo Fiore, Sabata Pierno, Sabrina Pacor, Alberta Bergamo, Gianni Sava, Giuseppe Nocentini	Cardiovascular, neurological, and pulmonary events following vaccination with the BNT162b2, ChAdOx1 nCoV-19, and Ad26.COV2.S vaccines: An analysis of European data	2021-10-26	Janssen, Pfizer-BioNTech	Data was obtained from the EudraVigilance European database in young adult (18-64 years old) and older (≥65 years old) vaccine recipients up to 23 June 2021	Statistical analysis of adverse event reporting data	This study looked at the frequency of severe adverse events documented in the EudraVigilance European database in young adults (18–64 years old) and older (≥65 years old) vaccine recipients up to 23 June 2021. Compared to Pfizer, AstraZeneca and Janssen recipients had higher frequencies of not only severe AEs caused by venous blood clots and hemorrhage, but also thromboembolic disease and arteria…
34907393	Martina Patone, Xue W Mei, Lahiru Handunnetthi, Sharon Dixon, Francesco Zaccardi, Manu Shankar-Hari, Peter Watkinson, Kamlesh Khunti, Anthony Harnden, Carol A C Coupland, Keith M Channon, Nicholas L Mills, Aziz Sheikh, Julia Hippisley-Cox	Risks of myocarditis, pericarditis, and cardiac arrhythmias associated with COVID-19 vaccination or SARS-CoV-2 infection	2021-12-14	Moderna, Pfizer-BioNTech	Data was obtained from people aged 16 or older vaccinated for COVID-19 in England between 1 December 2020 and 24 August 2021 t	Self-controlled case series study	The researchers observed an increased risk of atrial fibrillation or flutter arrhythmia at 15–21 days following a first dose of mRNA-1273 vaccine (IRR 2.06, 95% CI 1.11, 3.82) and of other cardiac arrhythmia at 1–7 days following a second dose of mRNA-1273 vaccine (IRR 2.32, 95% CI 1.49, 3.62).
34902392	David Hana, Kevin Patel, Sherif Roman, Boula Gattas, Sarah Sofka	Clinical Cardiovascular Adverse Events Reported Post-COVID-19 Vaccination: Are They a Real Risk?	2021-12-10	Janssen, Moderna, Pfizer-BioNTech	PubMed and other reporting systems such as VAERS were searched for reported cardiovascular adverse events post-COVID-19 vaccination	Review paper	Initial data from clinical trials by Pfizer and Moderna in the FDA briefing documents demonstrated that the incidence of MI was 0.02% and 0.03%, respectively. A total of 1125 cases of MI (737 were acute MI) have been reported to VAERS; Still, it is not clear if there is any link between covid vaccines and myocardial infarction. Kounis syndrome can cause MI through different mechanisms like allerg…
34261635	Bilal Malik, Atefeh Kalantary, Kamal Rikabi, Arvind Kunadi	Pulmonary embolism, transient ischaemic attack and thrombocytopenia after the Johnson & Johnson COVID-19 vaccine	2021-07-14	Janssen	Case report of a 43-year-old woman with a history of dyslipidaemia, depression, gastro-oesophageal reflux disease and obesity presenting with dyspnoea, headache and light headedness of 3 days' duration. Ten days prior, she had received the J&J COVID-19 vaccine.	Case report	She was found to have thrombocytopenia, elevated D-dimers, pulmonary emboli and presented 1 day after discharge with an arterial clot despite being on apixaban (blood thinner).
34352418	Elizabeth A Andraska, Rohan Kulkarni, Mirnal Chaudhary, Ulka Sachdev	Three cases of acute venous thromboembolism in females after vaccination for coronavirus disease 2019	2021-08-02	Moderna	Data was obtained from three patients who were hospitalized after mRNA-1273 vaccination	Case report	An otherwise healthy 25-year-old woman had presented to the emergency department 2 days after receiving the first of the mRNA-1273 vaccine series with acute-onset shortness of breath, dyspnea on exertion, and CT scan confirmed bilateral segmental PE. A 77-year-old woman with a history of gastrointestinal bleeding had presented to the emergency department with a 4-day history of shortness of breat…
34349544	Rimple Jeet Kaur, Siddhartha Dutta, Jaykaran Charan, Pankaj Bhardwaj, Ankita Tandon, Dharamveer Yadav, Salequl Islam, Mainul Haque	Cardiovascular Adverse Events Reported from COVID-19 Vaccines: A Study Based on WHO Database	2021-07-27	Moderna, Pfizer-BioNTech	VigiBase, a global pharmacovigilance database maintained by World Health Organization	Statistical analysis of adverse event reporting data	For Pfizer, palpitations were associated across all age groups and either gender.
34466331	Charles Tate, Luay Demashkieh, Wael Hakmeh	Isolated Tachycardia Presenting After Pfizer-BioNTech COVID-19 Vaccination	2021-07-28	Pfizer-BioNTech	A 29-year-old woman approximately six to eight hours after administration of her second Pfizer-BioNTech COVID vaccination.	Case report	We present the first documented case of tachycardia and palpitations, in the absence of other signs or symptoms, presenting within hours of receiving the Pfizer-BioNTech COVID-19 vaccination. The patient did not exhibit any symptoms related to tachycardia. Three liters of lactated ringers were administered, even though the patient did not appear dehydrated. Ativan (lorazepam) and Tylenol were als…
34835183	Henry H. L. Wu, Philip A. Kalra, Rajkumar Chinnadurai	New-Onset and Relapsed Kidney Histopathology Following COVID-19 Vaccination: A Systematic Review	2021-10-29	Janssen, Moderna, Pfizer-BioNTech	All research articles reporting new onset or relapsed kidney histopathology in adult patients (>18 years) following COVID-19 vaccination were included. These involved pathologies in both native and transplanted kidneys. We only selected full-text articles published in the English language. Only studies published before 31 August 2021 were included in this review.	Review paper	Researchers conducted a systematic literature search of published data up to August 31, 2021, using the Preferred Reporting Items for Systematic Reviews and Meta Analyses (PRISMA) guideline. Out of forty-eight cases from thirty-six articles, minimal change disease (19 cases) was the most frequent pathology observed, followed by IgA nephropathy (14 cases) and vasculitis (10 cases). Other cases inc…
34804557	Jessica Hanna, Alistair Ingram, Tiffany Shao	Minimal Change Disease After First Dose of Pfizer-BioNTech COVID-19 Vaccine: A Case Report and Review of Minimal Change Disease Related to COVID-19 Vaccine	2021-11-15	Pfizer	A 60-year-old male without significant past medical history	Case report	Case study of 60 y.o. male without significant PMH presenting with new onset of nephrotic syndrome 10 days after 1st dose of Pfizer-BioNTech COVID-19 vaccine. Biopsy findings were consistent with minimal change disease with focal acute tubular injury
34991109	Alison Edelman, Emily R Boniface, Eleonora Benhar, Leo Han, Kristen A Matteson, Carlotta Favaro, Jack T Pearson, Blair G Darney	Association Between Menstrual Cycle Length and Coronavirus Disease 2019 (COVID-19) Vaccination	2022-01-05	Janssen, Moderna, Pfizer-BioNTech	U.S. residents aged 18–45 years with normal cycle lengths (24–38 days) for three consecutive cycles before the first vaccine dose followed by vaccine-dose cycles (cycles 4–6) or, if unvaccinated, six cycles over a similar time period.	Cohort study	Researchers tracked menstrual cycle data from 3,959 individuals (2,403 vaccinated and 1,556 unvaccinated) using the application “Natural Cycles” COVID-19 vaccination (Pfizer-BioNTech vaccine 55%, Moderna 35%, Johnson & Johnson/Janssen 7%) was associated with less than a one-day change in menstrual cycle length for both vaccine-dose (1st and 2nd dose) cycles compared with prevaccine cycles “The In…
34029848	Jonathan Douxfils, Julien Favresse, Jean-Michel Dogné, Thomas Lecompte, Sophie Susen, Charlotte Cordonnier, Aurélien Lebreton, Robert Gosselin, Pierre Sié, Gilles Pernod, Yves Gruel, Philippe Nguyen, Caroline Vayne, François Mullier	Hypotheses behind the very rare cases of thrombosis with thrombocytopenia syndrome after SARS-CoV-2 vaccination	2021-05-14	Vaxzevria® and Janssen	Literature	Case report	"The overall benefits of Vaxzevria® and COVID-19 Janssen Vaccine in preventing COVID-19 is well established. Thrombosis with thrombocytopenia syndrome is a very rare, but clinically serious and potentially life-threatening adverse event that has been observed in association with these vaccines. "
33929487	US Case Reports of Cerebral Venous Sinus Thrombosis With Thrombocytopenia After Ad26.COV2.S Vaccination, March 2 to April 21, 2021	US Case Reports of Cerebral Venous Sinus Thrombosis With Thrombocytopenia After Ad26.COV2.S Vaccination, March 2 to April 21, 2021	2021-04-30	Ad26.COV2.S	12 case series	Case report	"The results described in this US investigation suggest that CVST with thrombocytopenia following Ad26.COV2.S vaccination is a rare syndrome with timing that appears to cluster around 1 to 2 weeks following vaccination."

## Sheet: Myocarditis AE
PubMed ID (PMID)	Authors	Title	Publication Date	Vaccine	Data Source	Methods	Results/Conclusions
34477808	Nicola P. Klein, MD, PhD; Ned Lewis, MPH; Kristin Goddard, MPH; et al	Surveillance for Adverse Events After COVID-19 mRNA Vaccination	2021-09-03	BNT162b2 (Pfizer) and mRNA-1273 (Moderna)	12,506,658 people in the 8 data-contributing health plans	Used Poisson regression to estmate adjusted rate ratio (RR) and 95% CI; estimate excess risk	No significant association between myocarditis/pericarditis and mRNA vaccines among all ages. Individuals from age 12-39 years has elevated RR estimate. Significant clustering after dose 2. 34 cases of confirmed myocarditis/pericarditis among individuals aged 12 to 39 yearsd uring days 0 to 21 postvaccination. 53% were aged 12 to 24 years, 85% were male.
34374740	Audrey Dionne, MD; Francesca Sperotto, MD; Stephanie Chamberlain; et al	Association of Myocarditis With BNT162b2 Messenger RNA COVID-19 Vaccine in a Case Series of Children	2021-08-10	BNT162b2	A case series of children younger than 19 years hospitalized with myocarditis within 30 days of BNT162b2 messenger RNA COVID-19 vaccine.	Descriptive statistics analysis ( median, range, frequencies, and percentages)	Of all 15 cases, myocarditis typically occurred in male patients after the second dose. Myocarditis may be a rare complication after COVID-19 vaccination in patients aged less than 19 years.
34349544	Rimple Jeet Kaur et al	Cardiovascular Adverse Events Reported from COVID-19 Vaccines: A Study Based on WHO Database	2021-07-27	BNT162b2 Pfizer, 1222 AstraZeneca, and Moderna vaccines	VigiBase, a global pharmacovigilance database maintained by World Health Organization	SOC (System Organ Class) information and PT (Preferred Terms); disproportionality analysis	The elderly age group was associated with acute myocardial infarction, cardiac arrest, and circulatory collapse. Acute myocardial infarction, cardiac arrest, and circulatory collapse were associated with the vaccine used in the age group greater than 75 years old.
34088762	Mayme Marshall et al	Symptomatic Acute Myocarditis in 7 Adolescents After Pfizer-BioNTech COVID-19 Vaccination	2021-06-04	Pfizer-BioNTech	Vaccine Adverse Event Reporting System (VAERS)	Case report	There is no definite causal relationship between these cases and vaccine administration.
34133884	Kathryn F Larson et al	Myocarditis After BNT162b2 and mRNA-1273 Vaccination	2021-06-16	BNT162b2 mRNA (Pfizer-BioNTech) and mRNA-1273 (Moderna)	8 patients who were diagnosed with myocarditis within 2 to 4 days of receiving either the BNT162b2 or mRNA-1273 vaccine	Case report	providers should be vigilant for myocarditis after COVID-19 mRNA vaccination, and further research is required to understand the long-term cardiovascular risks.
34586408	Yin Nwe Aye et al	Acute Myocardial Infarction and Myocarditis following COVID-19 Vaccination	2021-09-29	Pfizer BioNTech, Moderna, Viral vector vaccine, Oxford-AstraZeneca, Janssen	PubMed, Embase, Research Square, MedRxiv and LitCovid databases; relevant papers by 29 June 2021.	The data were compiled using summary statistics. Binary variables were expressed as the count with its percentage and continuous variables were expressed as a median with its interquartile range (IQR)	Patients developing cardiovascular manifestations associated with COVID-19 vaccination were predominantly male. Those with myocarditis were younger and tended to present 72 h postvaccination. Majority of patients who presented with myocarditis developed symptoms after the second vaccination dose.
34834458	Li et al	Myocarditis and Pericarditis following COVID-19 Vaccination: Inequalities in Age and Vaccine Types	2021-10-28	BNT162b2-mRNA vaccine (Pfizer–BioNTech), Moderna	Vaccine Adverse Event Reporting System (VAERS)	The incidence rates and the Reporting Odds Ratio of the myocarditis/pericarditis is calclulated.	rate of myocarditis/pericarditis is low (5.98 per million doses). Among all vaccines in the study, the rate is the highest in BNT162b2, particularly in the second dose

## Sheet: GBS AE
PMID ID	Author	Title	Publication date	Vaccine	Data source	Method	Conclusion (text)
34383735	Hannah G Rosenblum，Stephen C Hadler，Danielle Moulia，Tom T Shimabukuro	Use of COVID-19 Vaccines After Reports of Adverse Events Among Adult Recipients of Janssen (Johnson & Johnson) and mRNA COVID-19 Vaccines (Pfizer-BioNTech and Moderna): Update from the Advisory Committee on Immunization Practices - United States, July 2021	2021 Aug 13	Pfizer-BioNTech, Moderna and the Janssen (Johnson & Johnson) COVID-19 vaccine	As of July 22, 2021, 187 million people in the United States had received at least 1 dose of the vaccine, and there were 3 adverse reactions related to the Covid-19 Vaccine, of which Janssen reported two (Thrombotic Thrombocytopenia Syndrome TTS, and GBS). And Pfizer and Mederna have reported a form of myocarditis after the vaccination, especially after the second dose.	Case report	The benefits of a Covid-19 vaccine in preventing morbidity and mortality outweigh the risks of these rare adverse events.
34560365	Wai M Oo, Pradeep Giri, Aaron de Souza	AstraZeneca COVID-19 vaccine and Guillain- Barré Syndrome in Tasmania: A causal link?	2021 Sep 17	AstraZeneca vaccine	three cases of Guillain-Barre Syndrome and one case of Chronic Inflammatory Demyelinating Polyneuropathy (CIDP),15 other reported cases and discuss likely immunopathology	Case report	Nearly all reported cases of post-COVID-19 vacciation inflammatory demyelinating polyneuropathy are linked to AstraZeneca vaccination and a variant with bifacial weakness is the most reported form of GBS globally.
34644738	Josef Finsterer 1, Fulvio A Scorza 2, Carla A Scorza 2	Post SARS-CoV-2 vaccination Guillain-Barre syndrome in 19 patients	2021 Oct 11	Astra Zeneca vaccine, Pfizer vaccine, the Johnson & Johnson vaccine	In all 19 patients, Astra Zeneca reports 14 patients, Pfizer reports 4 patients, Janssen reports 1 patient	Case report	In conclusion, GBS may develop time-linked to the first dose of a SARS-CoV-2 vaccination.
34617967	Emily Jane Woo, Adamma Mba-Jonas, Rositsa B Dimova, Meghna Alimchandani, Craig E Zinderman, Narayan Nair	Association of Receipt of the Ad26.COV2.S COVID-19 Vaccine With Presumptive Guillain-Barré Syndrome, February-July 2021	2021 Oct 26	Ad26.COV2.S vaccine	The reports of GBS in VAERS. As of July 24, 2021, 130 reports of GBS by after getting Ad26.COV2.S vaccine.	Exam by different age group and different gender	This finding suggest a potential small but statistically significant safety concern for Guillain-Barré syndrome following receipt of the Ad26.COV2.S vaccine.
34900000	Gustavo Figueiredo da Silva	Guillain-Barré syndrome after coronavirus disease 2019 vaccine: A temporal association	2021 Oct 26	ChAdOx1 COVID‐19 vaccine	A 62-year-old woman with GBS after the first dose of the Oxford/AstraZeneca vaccine against SARS-CoV-2.	Symptoms improved with 5 days of intravenous immunoglobulin based on Brighton criteria class 2.	In the absence of other causes, GBS was diagnosed with evidence of a clear temporal link to the COVID-19 vaccine.
34347563	Roberto Scendoni, Cristina Petrelli, Giorgia Scaloni, Francesco Ottavio Logullo	Electromyoneurography and laboratory findings in a case of Guillain-Barré syndrome after second dose of Pfizer COVID-19 vaccine	2021 Nov 2	Pfizer-BioNTech COVID-19 vaccine	a case of GBS after receiving the second dose of Pfizer-COVID 19 vaccine	anti-ganglioside antibodies; electromyoneurography;	It is important for clinicians to recognize neurological complications or other side effects associated with COVID-19 vaccination.
34272622	Nicola Alessandro Nasuelli	A case of acute demyelinating polyradiculoneuropathy with bilateral facial palsy after ChAdOx1 nCoV-19 vaccine	2021 Nov	ChAdOx1 nCoV-19 vaccine	One patient who developed four limb distal paraesthesia, postural instability, and facial diplegia, 10 days after vaccination with ChAdOx1 nCoV-19 (ABW1277).	Case report	The importance of pharmacovigilance and subsequent reports will be needed to evaluate the possible correlation between these two events.

## Sheet: Thrombosis AE
PubMed ID (PMID)	Authors	Title	Publication Date	Vaccine	Data Source	Methods	Results/Conclusions
34695859	Giuseppe Lippi, Emmanuel Favaloro	Cerebral Venous Thrombosis Developing after COVID-19 Vaccination: VITT, VATT, TTS, and More	2021-10-25	Adenovirus Vaccines		Labatory analysis of low blood platelets	Covid vaccine aren't free from side effects, special attention has been payed attention to by adeno virus vector vaccines. CVT is more common in younger women. This condition can be fatal in more than half cases if not treated.
34610990	Lina Palaiodimou 1, Maria-Ioanna Stefanou 1, Aristeidis H Katsanos 1, Diana Aguiar de Sousa 1, Jonathan M Coutinho 1, Pagona Lagiou 1, Ioannis Michopoulos 1, Androniki Naska 1, Sotirios Giannopoulos 1, Konstantinos Vadikolias 1, Konstantinos I Voumvourakis 1, Vasiliki Papaevangelou 1, Theodoros I Vassilakopoulos 1, Sotirios Tsiodras 1, Georgios Tsivgoulis 2	Cerebral Venous Sinus Thrombosis and Thrombotic Events After Vector-Based COVID-19 Vaccines: A Systematic Review and Meta-analysis	2021-10-01	Adenovirus Vaccines	69 studies were conducted on 370 patients with TTS	systematic review and meta-analysis of clinical trials	Evidence, supporting an association with, adenovirus vaccines and (TTS), with people who were vaccinated against Covid.
34176415	Chih Cheng Lai, Wen-Chein Ko, Chih Jung Chen, Po-Yen Chen,Yhu Chering Huang,Ping-ing Lee, Po-Ren Hsueh	COVID-19 vaccines and thrombosis with thrombocytopenia syndrome	2021-06-01	ChAdOx1 nCoV-19,Ad26.COV2.S		non and peer reviewed studies	Most cases of Thrombosis are in women who were within 2 weeks of vaccination.
34400433	Luis Lourenco Graca, Maria Joao Amaral, Marco Serodio, Beatriz Costa	Extensive thrombosis after COVID-19 vaccine: cause or coincidence?	2021-08-01	Astrazenca	62 year old female who had shown thrombosis in the mesenteric	Analysis of a patient with thrombosis one day after covid vaccine	Happens in women under 60, for astrazenca vaccine.
34724036	Aneel A Ashrani,Daniel Crusan, Tanya Petterson, Kent Bailey,John Heit	Age- and Sex-Specific Incidence of Cerebral Venous Sinus Thrombosis Associated With Ad26.COV2.S COVID-19 Vaccination	November 1st, 2021	Janssen		Used a population cohort study to analyze the risk of cvst after covid vaccination	71% of cases occurred in females for CVST, out of 38 cases. Happened around 9 days of vaccination. 81% occurred within 15 days. CVST risk was way higher than pre pandemic rate.
N/A	Elisabeth Mahase	Covid-19: US suspends Johnson and Johnson vaccine rollout over blood clots	2021-04-01	Janssen			6 cases of blood clotting and low blood platelets levels have been reported. This is out of 6.8 million doses, all six cases were reported in women between 18 and 48. The symptoms occurred 13 days after vaccination.
34323939	Andreas Tiede,Ulrich J Sachs,Andreas Cwalinna,Sonja Werwitzke,Rolf Bikker, Joachim K Krauss, Frank Donnerstag, Karin Weibenborn, Gunter Hoglinger,Benjamin,Heiner Wedemeyer, Arnold Ganser.	Prothrombotic immune thrombocytopenia after COVID-19 vaccination	2021-07-01	Astrazenca	Patients of hannover medical school betwen march 8th and april 4th that had thromboembolic events 2 weeks after getting the astrazenca vaccine.		Low blood platelet levels happened 5-11 days after vaccination from Covid 19.
34062319	Brit Long, Rachel Bridwell, Micheal Gottlieb	Thrombosis with thrombocytopenia syndrome associated with COVID-19 vaccines	2021-05-01	Janssen and Astrazenca		a literature search wasconducted thrhough pubmed,google etc using terms such as thrombosis and thrombocytopenia etc in total 45resources were found	The reactions were 0.21 95% Ci [0.19-0.22] per million vaccines
N/A	Maria Godoy	The Johnson & Johnson Vaccine and Blood Clots: What You Need to Know	April 13th, 2021	Janssen			The Johnson and Johnson was put on hold for a couple months, because a couple of people developed blood clots.
