# Supplementary material for: Profiling COVID-19 Vaccine Adverse Events by Statistical and Ontological Analysis of VAERS Case Reports
Source: Front Pharmacol. 2022 Jun 24;13:870599. doi: 10.3389/fphar.2022.870599 (PMC9263450; doi:10.3389/fphar.2022.870599)
Supplement: Supplementary file 1 [file DataSheet1.zip › Supplemental File S2.XLSX]

## Sheet: Janssen VAEs_non-trimmed
COVID19 (COVID19 (JANSSEN))
						# of enriched AE's:	101
Adverse event	Case No.	AE case report frequency (%)	PRR value	Chi squared	Significance
Acute kidney injury	137	0.21	2.36	97.44	Yes
Acute respiratory failure	204	0.32	3.11	255.31	Yes
Adverse drug reaction	197	0.31	5.07	523.37	Yes
Adverse event	271	0.43	4.22	558.76	Yes
Ageusia	439	0.69	2.13	241.48	Yes
Angiogram	176	0.28	2.92	196.86	Yes
Angiogram pulmonary abnormal	167	0.26	5.74	518.5	Yes
Anosmia	344	0.54	2.18	199.33	Yes
Antibody test	184	0.29	5.55	548.24	Yes
Anticoagulant therapy	331	0.52	3.85	595.29	Yes
Blood glucose	158	0.25	2.31	106.87	Yes
Blood pressure measurement	434	0.68	2.61	386.52	Yes
Blood test	1865	2.93	2.33	1300.34	Yes
Body temperature	1515	2.38	3.46	2308.15	Yes
Cerebrovascular accident	439	0.69	2.94	498.29	Yes
Chest X-ray	719	1.13	2.24	448.46	Yes
Chills	11387	17.86	2.31	8299.78	Yes
Cold sweat	659	1.03	2.5	535.31	Yes
Computerised tomogram	1108	1.74	2.78	1129.32	Yes
Computerised tomogram head	335	0.53	2.62	301.19	Yes
Computerised tomogram head abnormal	180	0.28	4.99	468.29	Yes
Computerised tomogram head normal	147	0.23	2.07	74.19	Yes
Computerised tomogram thorax	188	0.29	2.95	213.19	Yes
Computerised tomogram thorax abnormal	237	0.37	3.8	416.72	Yes
Contusion	644	1.01	2.03	311.33	Yes
COVID-19	2867	4.5	2.24	1827.43	Yes
COVID-19 pneumonia	385	0.6	3.75	664.63	Yes
Death	919	1.44	2.02	439.26	Yes
Deep vein thrombosis	524	0.82	5.85	1667.82	Yes
Disorientation	308	0.48	2.08	157.98	Yes
Dysmenorrhoea	173	0.27	2.08	89.31	Yes
Dyspnoea exertional	173	0.27	2.87	186.62	Yes
Electrocardiogram	1173	1.84	2.15	661.09	Yes
Endotracheal intubation	171	0.27	2.09	88.67	Yes
Epistaxis	309	0.48	2.17	178.72	Yes
Eye pain	425	0.67	2.11	227.26	Yes
Facial paralysis	274	0.43	2.1	144.77	Yes
Fatigue	10913	17.12	2.01	5538.44	Yes
Feeling abnormal	2474	3.88	2.11	1340.27	Yes
Feeling cold	1125	1.76	2.97	1303.14	Yes
Feeling of body temperature change	217	0.34	2.87	234.21	Yes
Fibrin D dimer	354	0.56	5.47	1036.64	Yes
Fibrin D dimer increased	268	0.42	4.24	557.46	Yes
Gait inability	263	0.41	2.36	187.03	Yes
Head discomfort	362	0.57	2.58	315.13	Yes
Head injury	310	0.49	2.07	156.62	Yes
Headache	15890	24.93	2.24	11188	Yes
Heart rate	320	0.5	2.05	157.5	Yes
Heart rate decreased	144	0.23	2.02	67.81	Yes
Heavy menstrual bleeding	444	0.7	2.49	355.35	Yes
Hot flush	462	0.72	2.38	335.43	Yes
Hyperhidrosis	3612	5.67	2.71	3554.09	Yes
Hypoxia	291	0.46	2.12	157.46	Yes
Impaired work ability	656	1.03	2.2	393.88	Yes
Laboratory test	943	1.48	2.14	525	Yes
Loss of consciousness	1831	2.87	2.26	1177.78	Yes
Lung opacity	145	0.23	3.12	182.79	Yes
Magnetic resonance imaging	647	1.02	2.82	676.87	Yes
Magnetic resonance imaging head	238	0.37	3.41	351.58	Yes
Magnetic resonance imaging head abnormal	207	0.32	4.73	501.88	Yes
Magnetic resonance imaging head normal	145	0.23	3.33	205.04	Yes
Magnetic resonance imaging normal	149	0.23	2.82	155.19	Yes
Menstrual disorder	231	0.36	2.1	121.37	Yes
Menstruation irregular	316	0.5	2.17	182.57	Yes
Migraine	1239	1.94	2.71	1198.08	Yes
Muscle spasms	1298	2.04	2.62	1168.26	Yes
Muscle tightness	272	0.43	2.27	176.34	Yes
Myocardial infarction	162	0.25	2.11	86.12	Yes
Night sweats	314	0.49	2.04	151.81	Yes
Off label use	370	0.58	4.53	845.1	Yes
Oxygen saturation	161	0.25	3.08	198.01	Yes
Panic attack	139	0.22	2.13	76.22	Yes
Parosmia	138	0.22	2.25	87.37	Yes
Platelet count	168	0.26	5.73	520.44	Yes
Platelet count normal	236	0.37	2.79	240.6	Yes
Poor quality product administered	480	0.75	5.88	1536.94	Yes
Product administered to patient of inappropriate age	1112	1.74	2.09	580.15	Yes
Pulmonary embolism	584	0.92	4.57	1351.53	Yes
Pulmonary thrombosis	139	0.22	5.76	433.54	Yes
SARS-CoV-2 antibody test	231	0.36	3.66	383.27	Yes
SARS-CoV-2 test positive	2376	3.73	2.51	1959.6	Yes
Seizure	650	1.02	2.5	527.36	Yes
Sensitive skin	179	0.28	3.27	246.29	Yes
Sensory disturbance	224	0.35	2.6	196.94	Yes
Sinus congestion	133	0.21	2.11	70.85	Yes
Sleep disorder	1061	1.66	2.23	659.92	Yes
Suspected COVID-19	453	0.71	15.5	3603.14	Yes
Taste disorder	197	0.31	2.17	113.73	Yes
Therapy non-responder	300	0.47	40.37	4056.15	Yes
Thirst	200	0.31	2.33	136.87	Yes
Thrombosis	1004	1.58	6.66	3716.05	Yes
Ultrasound Doppler	309	0.48	4.58	716.04	Yes
Ultrasound Doppler abnormal	243	0.38	5.59	730.85	Yes
Ultrasound scan	620	0.97	3.16	800.94	Yes
Ultrasound scan abnormal	153	0.24	2.12	82.64	Yes
Unresponsive to stimuli	632	0.99	2.02	299.13	Yes
Vaccination failure	596	0.94	2.47	469.21	Yes
Vaccine breakthrough infection	271	0.43	3.05	329.2	Yes
Vision blurred	1136	1.78	2.81	1178.67	Yes
Visual impairment	519	0.81	2.26	332.92	Yes
Vital signs measurement	287	0.45	5.23	794.15	Yes

## Sheet: Moderna VAEs_non-trimmed
COVID19 (COVID19 (MODERNA))
						# of enriched AE's:	33
Adverse event	Case No.	AE case report frequency (%)	PRR value	Chi squared	Significance
Ageusia	1866	0.57	2.08	654.59	Yes
Anticoagulant therapy	839	0.25	2.1	299.81	Yes
Atrial fibrillation	1145	0.35	2.11	415.38	Yes
Bell's palsy	1384	0.42	2.21	558.43	Yes
Chills	44223	13.44	2.02	15573.1	Yes
Expired product administered	9136	2.78	3.16	7115.98	Yes
Fatigue	47860	14.54	2	16620	Yes
Illness	2491	0.76	2.45	1258.89	Yes
Impaired work ability	2714	0.82	2.09	964.26	Yes
Inappropriate schedule of product administration	4727	1.44	2.81	3059.5	Yes
Injection site pruritus	16757	5.09	4.23	18954.4	Yes
Injection site rash	9455	2.87	3.18	7460.95	Yes
Limb discomfort	2380	0.72	2.17	929.03	Yes
Maternal exposure during pregnancy	810	0.25	3.34	673.44	Yes
Peripheral swelling	10143	3.08	2.26	4365.3	Yes
Pharyngeal swelling	1810	0.55	2.2	722.26	Yes
Poor quality product administered	1580	0.48	7.89	2893.06	Yes
Product administered to patient of inappropriate age	6386	1.94	3.43	5553.13	Yes
Product dose omission issue	2243	0.68	46.8	6899.4	Yes
Product temperature excursion issue	929	0.28	6.59	1513.56	Yes
Rash pruritic	5336	1.62	2.08	1877.15	Yes
SARS-CoV-2 test negative	3490	1.06	2.11	1275.12	Yes
Taste disorder	940	0.29	2.6	527.72	Yes
Vaccination complication	3481	1.06	3.05	2557.83	Yes
Vaccination site erythema	5670	1.72	11.31	12500.1	Yes
Vaccination site induration	1205	0.37	10.47	2557.19	Yes
Vaccination site mass	838	0.25	5.08	1109.98	Yes
Vaccination site pain	9006	2.74	4.08	9701.66	Yes
Vaccination site pruritus	3716	1.13	15.7	9225.29	Yes
Vaccination site rash	2350	0.71	10.83	5067.77	Yes
Vaccination site reaction	1160	0.35	8.68	2240.94	Yes
Vaccination site swelling	4312	1.31	5.54	6180.23	Yes
Vaccination site warmth	3011	0.92	8.62	5805.98	Yes

## Sheet: Pfizer VAEs_non-trimmed
COVID19 (COVID19 (PFIZER-BIONTECH))
						# of enriched AE's:	99
Adverse event	Case No.	AE case report frequency (%)	PRR value	Chi squared	Significance
Acute kidney injury	744	0.23	3.95	772.94	Yes
Acute respiratory failure	840	0.26	3.68	801.76	Yes
Ageusia	2381	0.74	3.26	1944.28	Yes
Anosmia	2007	0.62	3.92	2070.08	Yes
Anticoagulant therapy	969	0.3	2.74	602.32	Yes
Anxiety	4279	1.32	2.21	1763.72	Yes
Atrial fibrillation	1251	0.39	2.5	660.61	Yes
Axillary pain	3002	0.93	2.68	1802.05	Yes
Bell's palsy	1728	0.53	3.36	1467.31	Yes
Blood pressure increased	3327	1.03	2.49	1754.28	Yes
Blood pressure measurement	2219	0.69	4.2	2475.37	Yes
Blood test	7909	2.45	2.42	3972.87	Yes
Body temperature	5655	1.75	3.65	5383.87	Yes
Breast pain	1017	0.31	2.95	716.01	Yes
Cerebrovascular accident	1391	0.43	2.11	511.72	Yes
Chest discomfort	8180	2.53	2.59	4673.06	Yes
Chest pain	11968	3.7	2.52	6524.1	Yes
Chest X-ray	3132	0.97	2.38	1502.52	Yes
Computerised tomogram	3845	1.19	2.26	1652.31	Yes
Computerised tomogram thorax	712	0.22	2.86	476.83	Yes
Computerised tomogram thorax abnormal	674	0.21	2.55	368.19	Yes
COVID-19	17749	5.49	4.75	22849.2	Yes
COVID-19 pneumonia	1412	0.44	4.06	1517.44	Yes
Deafness	809	0.25	2.03	269.64	Yes
Deep vein thrombosis	943	0.29	2.15	361.52	Yes
Dysgeusia	2390	0.74	2.52	1287.09	Yes
Dysmenorrhoea	1090	0.34	4.25	1230.3	Yes
Ear discomfort	1362	0.42	3	982.3	Yes
Echocardiogram	2314	0.72	3.07	1729.27	Yes
Echocardiogram abnormal	682	0.21	2.26	291.1	Yes
Echocardiogram normal	984	0.3	2.35	458.02	Yes
Electrocardiogram	5863	1.81	2.83	3890.12	Yes
Electrocardiogram abnormal	1394	0.43	2.22	573.13	Yes
Electrocardiogram normal	2807	0.87	2.15	1078.63	Yes
Exposure to SARS-CoV-2	1048	0.32	6.32	1682.11	Yes
Facial paralysis	1333	0.41	2.61	761.59	Yes
Fibrin D dimer	776	0.24	2.74	483.55	Yes
Fibrin D dimer increased	725	0.22	2.75	454.63	Yes
Flushing	4879	1.51	2.32	2225.6	Yes
Gait inability	1011	0.31	2.1	367.29	Yes
Head discomfort	1531	0.47	2.83	1008.73	Yes
Heart rate	2077	0.64	4.38	2423.69	Yes
Heart rate increased	6946	2.15	2.27	3050.09	Yes
Heart rate irregular	943	0.29	2.63	548	Yes
Heavy menstrual bleeding	2508	0.78	4.77	3183.13	Yes
Hot flush	1792	0.55	2.16	694.2	Yes
Hypoacusis	781	0.24	2.5	411.39	Yes
Hypoaesthesia oral	2604	0.81	2.79	1679.2	Yes
Illness	2271	0.7	2.15	875.69	Yes
Immunisation	2627	0.81	27.14	7614.68	Yes
Incorrect product formulation administered	663	0.21	4.08	714.22	Yes
Interchange of vaccine products	5701	1.76	5.72	8521.63	Yes
Intermenstrual bleeding	780	0.24	5.29	1086.6	Yes
Investigation	974	0.3	45.75	3050.56	Yes
Loss of personal independence in daily activities	2232	0.69	2.11	818.35	Yes
Lymph node pain	2702	0.84	3.02	1977.53	Yes
Lymphadenopathy	11810	3.65	2.29	5303.36	Yes
Magnetic resonance imaging	2666	0.82	3.12	2045.06	Yes
Magnetic resonance imaging head	844	0.26	3.22	675.15	Yes
Menstrual disorder	1436	0.44	4.18	1592.2	Yes
Menstruation irregular	1875	0.58	4.05	2009.78	Yes
Metabolic function test	2745	0.85	2.16	1067.15	Yes
Migraine	4132	1.28	2.04	1396.64	Yes
Muscle tightness	1050	0.32	2	337.76	Yes
Myocardial infarction	740	0.23	2.35	345.59	Yes
Myocarditis	1542	0.48	4.09	1669.49	Yes
Nervousness	1212	0.38	2.05	411.43	Yes
Off label use	1204	0.37	4.43	1419.3	Yes
Oropharyngeal discomfort	781	0.24	3.41	675.46	Yes
Oropharyngeal pain	6060	1.88	2.07	2141.31	Yes
Oxygen saturation decreased	942	0.29	2.1	340.84	Yes
Palpitations	7385	2.29	2.67	4427.81	Yes
Panic attack	672	0.21	2.64	391.61	Yes
Paraesthesia oral	3627	1.12	2.94	2550.65	Yes
Parosmia	704	0.22	3.19	556.56	Yes
Pericarditis	975	0.3	2.93	676.2	Yes
Pharyngeal swelling	2313	0.72	3.49	2071.88	Yes
Product preparation error	739	0.23	3.43	646.47	Yes
Product preparation issue	3341	1.03	13.14	7945.18	Yes
Pulmonary embolism	1339	0.41	2.3	599.16	Yes
Respiratory tract congestion	1916	0.59	2.33	879.76	Yes
SARS-CoV-2 antibody test	961	0.3	5.18	1312.93	Yes
SARS-CoV-2 test	10910	3.38	8.34	21154	Yes
SARS-CoV-2 test negative	4496	1.39	3.38	3875.6	Yes
SARS-CoV-2 test positive	13160	4.07	4.63	16437.9	Yes
Seizure	2373	0.73	2.1	860.96	Yes
Swollen tongue	2421	0.75	2.38	1159.44	Yes
Taste disorder	1001	0.31	2.98	713.95	Yes
Throat irritation	3323	1.03	2.57	1854.53	Yes
Throat tightness	3708	1.15	2.28	1625.47	Yes
Thrombosis	1737	0.54	2.38	830.8	Yes
Tinnitus	6933	2.15	2.92	4844.67	Yes
Troponin	1025	0.32	3.25	831.84	Yes
Troponin increased	1411	0.44	4.32	1621.04	Yes
Ultrasound Doppler	673	0.21	2.12	250.21	Yes
Vaccination site pain	6436	1.99	2.23	2708.1	Yes
Vaccine breakthrough infection	1143	0.35	3.75	1118.04	Yes
Vaginal haemorrhage	870	0.27	2.95	612.07	Yes
Vertigo	3859	1.19	2.13	1450.75	Yes

## Sheet: Venn Diagram Result_non-trimmed
Names	total	elements	Summary figure (same as Figure 1A):
Janssen Moderna Pfizer	3	Anticoagulant therapy
		Ageusia
		Taste disorder
Janssen Moderna	5	Poor quality product administered
		Fatigue
		Chills
		Product administered to patient of inappropriate age
		Impaired work ability
Moderna Pfizer	6	SARS-CoV-2 test negative
		Atrial fibrillation
		Pharyngeal swelling
		Illness
		Vaccination site pain
		Bell's palsy
Janssen Pfizer	41	Body temperature
		Menstruation irregular
		Blood test
		Acute kidney injury
		Off label use
		Dysmenorrhoea
		SARS-CoV-2 antibody test
		Head discomfort
		Gait inability
		Blood pressure measurement
		Myocardial infarction
		Menstrual disorder
		Seizure
		Electrocardiogram
		Pulmonary embolism
		Anosmia
		Computerised tomogram thorax
		Cerebrovascular accident
		Facial paralysis
		Acute respiratory failure
		Parosmia
		Computerised tomogram thorax abnormal
		Chest X-ray
		Hot flush
		Heavy menstrual bleeding
		Migraine
		Vaccine breakthrough infection
		COVID-19
		Heart rate
		Muscle tightness
		Ultrasound Doppler
		SARS-CoV-2 test positive
		Magnetic resonance imaging
		Computerised tomogram
		Fibrin D dimer
		Panic attack
		Deep vein thrombosis
		COVID-19 pneumonia
		Fibrin D dimer increased
		Thrombosis
		Magnetic resonance imaging head
Moderna	19	Vaccination site induration
		Injection site pruritus
		Vaccination complication
		Vaccination site mass
		Maternal exposure during pregnancy
		Vaccination site reaction
		Rash pruritic
		Vaccination site swelling
		Vaccination site erythema
		Product temperature excursion issue
		Vaccination site rash
		Vaccination site warmth
		Injection site rash
		Inappropriate schedule of product administration
		Vaccination site pruritus
		Limb discomfort
		Expired product administered
		Product dose omission issue
		Peripheral swelling
Janssen	52	Dyspnoea exertional
		Hypoxia
		Sleep disorder
		Disorientation
		Vital signs measurement
		Eye pain
		Magnetic resonance imaging normal
		Ultrasound scan abnormal
		Endotracheal intubation
		Adverse drug reaction
		Epistaxis
		Thirst
		Feeling cold
		Angiogram pulmonary abnormal
		Head injury
		Ultrasound scan
		Therapy non-responder
		Adverse event
		Muscle spasms
		Antibody test
		Platelet count normal
		Contusion
		Vaccination failure
		Magnetic resonance imaging head normal
		Angiogram
		Unresponsive to stimuli
		Suspected COVID-19
		Vision blurred
		Loss of consciousness
		Blood glucose
		Headache
		Sensitive skin
		Computerised tomogram head abnormal
		Oxygen saturation
		Ultrasound Doppler abnormal
		Platelet count
		Visual impairment
		Computerised tomogram head normal
		Computerised tomogram head
		Feeling of body temperature change
		Laboratory test
		Magnetic resonance imaging head abnormal
		Pulmonary thrombosis
		Lung opacity
		Sinus congestion
		Death
		Cold sweat
		Sensory disturbance
		Night sweats
		Feeling abnormal
		Heart rate decreased
		Hyperhidrosis
Pfizer	49	Electrocardiogram abnormal
		Oropharyngeal discomfort
		Echocardiogram abnormal
		Investigation
		Troponin
		Paraesthesia oral
		Lymphadenopathy
		Vertigo
		Lymph node pain
		Echocardiogram
		Swollen tongue
		SARS-CoV-2 test
		Blood pressure increased
		Product preparation error
		Heart rate irregular
		Anxiety
		Flushing
		Troponin increased
		Myocarditis
		Tinnitus
		Heart rate increased
		Immunisation
		Intermenstrual bleeding
		Hypoaesthesia oral
		Ear discomfort
		Oxygen saturation decreased
		Vaginal haemorrhage
		Palpitations
		Nervousness
		Dysgeusia
		Chest pain
		Pericarditis
		Deafness
		Loss of personal independence in daily activities
		Electrocardiogram normal
		Exposure to SARS-CoV-2
		Echocardiogram normal
		Interchange of vaccine products
		Product preparation issue
		Axillary pain
		Oropharyngeal pain
		Respiratory tract congestion
		Hypoacusis
		Incorrect product formulation administered
		Breast pain
		Throat irritation
		Throat tightness
		Metabolic function test
		Chest discomfort

## Sheet: Ambiguous AEs
COVID19 (COVID19 (PFIZER-BIONTECH))	COVID19 (COVID19 (MODERNA))	COVID19 (COVID19 (JANSSEN))
Acute kidney injury	Ageusia	Acute kidney injury
Acute respiratory failure	Anticoagulant therapy	Acute respiratory failure
Ageusia	Atrial fibrillation	Adverse drug reaction
Anosmia	Bell's palsy	Adverse event
Anticoagulant therapy	Chills	Ageusia
Anxiety	Expired product administered	Angiogram
Atrial fibrillation	Fatigue	Angiogram pulmonary abnormal
Axillary pain	Illness	Anosmia
Bell's palsy	Impaired work ability	Antibody test
Blood pressure increased	Inappropriate schedule of product administration	Anticoagulant therapy
Blood pressure measurement	Injection site pruritus	Blood glucose
Blood test	Injection site rash	Blood pressure measurement
Body temperature	Limb discomfort	Blood test
Breast pain	Maternal exposure during pregnancy	Body temperature
Cerebrovascular accident	Peripheral swelling	Cerebrovascular accident
Chest discomfort	Pharyngeal swelling	Chest X-ray
Chest pain	Poor quality product administered	Chills
Chest X-ray	Product administered to patient of inappropriate age	Cold sweat
Computerised tomogram	Product dose omission issue	Computerised tomogram
Computerised tomogram thorax	Product temperature excursion issue	Computerised tomogram head
Computerised tomogram thorax abnormal	Rash pruritic	Computerised tomogram head abnormal
COVID-19	SARS-CoV-2 test negative	Computerised tomogram head normal
COVID-19 pneumonia	Taste disorder	Computerised tomogram thorax
Deafness	Vaccination complication	Computerised tomogram thorax abnormal
Deep vein thrombosis	Vaccination site erythema	Contusion
Dysgeusia	Vaccination site induration	COVID-19
Dysmenorrhoea	Vaccination site mass	COVID-19 pneumonia
Ear discomfort	Vaccination site pain	Death
Echocardiogram	Vaccination site pruritus	Deep vein thrombosis
Echocardiogram abnormal	Vaccination site rash	Disorientation
Echocardiogram normal	Vaccination site reaction	Dysmenorrhoea
Electrocardiogram	Vaccination site swelling	Dyspnoea exertional
Electrocardiogram abnormal	Vaccination site warmth	Electrocardiogram
Electrocardiogram normal		Endotracheal intubation
Exposure to SARS-CoV-2		Epistaxis
Facial paralysis		Eye pain
Fibrin D dimer		Facial paralysis
Fibrin D dimer increased		Fatigue
Flushing		Feeling abnormal
Gait inability		Feeling cold
Head discomfort		Feeling of body temperature change
Heart rate		Fibrin D dimer
Heart rate increased		Fibrin D dimer increased
Heart rate irregular		Gait inability
Heavy menstrual bleeding		Head discomfort
Hot flush		Head injury
Hypoacusis		Headache
Hypoaesthesia oral		Heart rate
Illness		Heart rate decreased
Immunisation		Heavy menstrual bleeding
Incorrect product formulation administered		Hot flush
Interchange of vaccine products		Hyperhidrosis
Intermenstrual bleeding		Hypoxia
Investigation		Impaired work ability
Loss of personal independence in daily activities		Laboratory test
Lymph node pain		Loss of consciousness
Lymphadenopathy		Lung opacity
Magnetic resonance imaging		Magnetic resonance imaging
Magnetic resonance imaging head		Magnetic resonance imaging head
Menstrual disorder		Magnetic resonance imaging head abnormal
Menstruation irregular		Magnetic resonance imaging head normal
Metabolic function test		Magnetic resonance imaging normal
Migraine		Menstrual disorder
Muscle tightness		Menstruation irregular
Myocardial infarction		Migraine
Myocarditis		Muscle spasms
Nervousness		Muscle tightness
Off label use		Myocardial infarction
Oropharyngeal discomfort		Night sweats
Oropharyngeal pain		Off label use
Oxygen saturation decreased		Oxygen saturation
Palpitations		Panic attack
Panic attack		Parosmia
Paraesthesia oral		Platelet count
Parosmia		Platelet count normal
Pericarditis		Poor quality product administered
Pharyngeal swelling		Product administered to patient of inappropriate age
Product preparation error		Pulmonary embolism
Product preparation issue		Pulmonary thrombosis
Pulmonary embolism		SARS-CoV-2 antibody test
Respiratory tract congestion		SARS-CoV-2 test positive
SARS-CoV-2 antibody test		Seizure
SARS-CoV-2 test		Sensitive skin
SARS-CoV-2 test negative		Sensory disturbance
SARS-CoV-2 test positive		Sinus congestion
Seizure		Sleep disorder
Swollen tongue		Suspected COVID-19
Taste disorder		Taste disorder
Throat irritation		Therapy non-responder
Throat tightness		Thirst
Thrombosis		Thrombosis
Tinnitus		Ultrasound Doppler
Troponin		Ultrasound Doppler abnormal
Troponin increased		Ultrasound scan
Ultrasound Doppler		Ultrasound scan abnormal
Vaccination site pain		Unresponsive to stimuli
Vaccine breakthrough infection		Vaccination failure
Vaginal haemorrhage		Vaccine breakthrough infection
Vertigo		Vision blurred
		Vision blurred
		Vital signs measurement

## Sheet: Pfizer VAEs-trimmed
COVID19 (COVID19 (PFIZER-BIONTECH))	OAE AE term	AE term IRI	57
Acute kidney injury	acute kidney injury	http://purl.obolibrary.org/obo/OAE_0001365
Acute respiratory failure	acute respiratory failure	http://purl.obolibrary.org/obo/OAE_0000261
Ageusia	ageusia	http://purl.obolibrary.org/obo/OAE_0000297
Anosmia	anosmia	http://purl.obolibrary.org/obo/OAE_0000299
Anxiety	anxiety	http://purl.obolibrary.org/obo/OAE_0000300
Atrial fibrillation	atrial fibrillation	http://purl.obolibrary.org/obo/OAE_0000659
Axillary pain	axillary pain	http://purl.obolibrary.org/obo/OAE_0000649
Bell's palsy	Bell's palsy	miss
Blood pressure increased	hypertension	http://purl.obolibrary.org/obo/OAE_0000403
Breast pain	breast pain	http://purl.obolibrary.org/obo/OAE_0000766
Cerebrovascular accident	cerebrovascular accident	http://purl.obolibrary.org/obo/OAE_0000534
Chest discomfort	chest discomfort	http://purl.obolibrary.org/obo/OAE_0000807
Chest pain	chest pain	http://purl.obolibrary.org/obo/OAE_0000406
COVID-19 pneumonia	COVID-19 pneumonia	miss
Deafness	deafness	http://purl.obolibrary.org/obo/OAE_0000573
Deep vein thrombosis	deep vein thrombosis	http://purl.obolibrary.org/obo/OAE_0000861
Dysgeusia	dysgeusia	http://purl.obolibrary.org/obo/OAE_0000308
Dysmenorrhoea	dysmenorrhoea	miss
Ear discomfort	ear discomfort	http://purl.obolibrary.org/obo/OAE_0002094
Facial paralysis	facial paralysis	http://purl.obolibrary.org/obo/OAE_0000440
Flushing	flushing	http://purl.obolibrary.org/obo/OAE_0000021
Head discomfort	head discomfort	miss
Heart rate increased	increased heart rate	http://purl.obolibrary.org/obo/OAE_0000590
Heart rate irregular	heart rate irregular	http://purl.obolibrary.org/obo/OAE_0001453
Heavy menstrual bleeding	heavy menstrual bleeding	miss
Hot flush	hot flushes	http://purl.obolibrary.org/obo/OAE_0000050
Hypoacusis	hypoacusis	http://purl.obolibrary.org/obo/OAE_0002254
Hypoaesthesia oral	hypoesthesia oral	http://purl.obolibrary.org/obo/OAE_0000947
Lymph node pain	lymph node pain	http://purl.obolibrary.org/obo/OAE_0002058
Lymphadenopathy	lymphadenopathy	http://purl.obolibrary.org/obo/OAE_0001147
Menstrual disorder	menstrual disorder	http://purl.obolibrary.org/obo/OAE_0002421
Menstruation irregular	menstruation irregular	http://purl.obolibrary.org/obo/OAE_0002439
Migraine	migraine	http://purl.obolibrary.org/obo/OAE_0000479
Muscle tightness	muscle tightness	http://purl.obolibrary.org/obo/OAE_0002062
Myocardial infarction	myocardial infarction	http://purl.obolibrary.org/obo/OAE_0000038
Myocarditis	myocarditis	http://purl.obolibrary.org/obo/OAE_0001201
Nervousness	nervousness	http://purl.obolibrary.org/obo/OAE_0002015
Oropharyngeal discomfort	oropharyngeal discomfort	miss
Oropharyngeal pain	oropharyngeal pain	http://purl.obolibrary.org/obo/OAE_0000339
Oxygen saturation decreased	oxygen saturation decreased	http://purl.obolibrary.org/obo/OAE_0001267
Palpitations	palpitations	http://purl.obolibrary.org/obo/OAE_0002527
Panic attack	panic attack	miss
Paraesthesia oral	paresthesia oral	http://purl.obolibrary.org/obo/OAE_0000360
Parosmia	parosmia	http://purl.obolibrary.org/obo/OAE_0001959
Pericarditis	pericarditis	http://purl.obolibrary.org/obo/OAE_0000341
Pharyngeal swelling	pharyngeal edema	http://purl.obolibrary.org/obo/OAE_0000342
Pulmonary embolism	pulmonary embolism	http://purl.obolibrary.org/obo/OAE_0001340
Respiratory tract congestion	respiratory tract congestion	http://purl.obolibrary.org/obo/OAE_0000348
Seizure	seizure	http://purl.obolibrary.org/obo/OAE_0000579
Swollen tongue	tongue edema	http://purl.obolibrary.org/obo/OAE_0000472
Taste disorder	dysgeusia	http://purl.obolibrary.org/obo/OAE_0000308
Throat irritation	throat irritation	http://purl.obolibrary.org/obo/OAE_0001926
Throat tightness	throat tightness	http://purl.obolibrary.org/obo/OAE_0000357
Thrombosis	thrombosis	http://purl.obolibrary.org/obo/OAE_0000185
Tinnitus	tinnitus	http://purl.obolibrary.org/obo/OAE_0000607
Vaccination site pain	injection-site pain	http://purl.obolibrary.org/obo/OAE_0000369
Vaginal haemorrhage	vaginal hemorrhage	http://purl.obolibrary.org/obo/OAE_0000697
Vertigo	vertigo	http://purl.obolibrary.org/obo/OAE_0000460

## Sheet: Moderna VAEs-trimmed
COVID19 (COVID19 (MODERNA))	OAE AE term	AE term IRI	19
Ageusia	ageusia	http://purl.obolibrary.org/obo/OAE_0000297
Atrial fibrillation	atrial fibrillation	http://purl.obolibrary.org/obo/OAE_0000659
Bell's palsy	Bell's palsy	miss
Chills	chills	http://purl.obolibrary.org/obo/OAE_0000394
Fatigue	fatigue	http://purl.obolibrary.org/obo/OAE_0000034
Impaired work ability	impaired work ability	http://purl.obolibrary.org/obo/OAE_0000044
Injection site pruritus	injection-site pruritus	http://purl.obolibrary.org/obo/OAE_0000324
Injection site rash	injection-site rash	http://purl.obolibrary.org/obo/OAE_0000325
Limb discomfort	limb discomfort	http://purl.obolibrary.org/obo/OAE_0002046
Peripheral swelling	edema limbs	http://purl.obolibrary.org/obo/OAE_0000389
Pharyngeal swelling	pharyngeal edema	http://purl.obolibrary.org/obo/OAE_0000342
Rash pruritic	rash pruritic	http://purl.obolibrary.org/obo/OAE_0001358
Vaccination site erythema	injection-site erythema	http://purl.obolibrary.org/obo/OAE_0000644
Vaccination site induration	injection-site induration	http://purl.obolibrary.org/obo/OAE_0000323
Vaccination site mass	injection-site mass	http://purl.obolibrary.org/obo/OAE_0000372
Vaccination site pain	injection-site pain	http://purl.obolibrary.org/obo/OAE_0000369
Vaccination site pruritus	injection-site pruritus	http://purl.obolibrary.org/obo/OAE_0000324
Vaccination site rash	injection-site rash	http://purl.obolibrary.org/obo/OAE_0000325
Vaccination site reaction	injection-site	http://purl.obolibrary.org/obo/OAE_0000366
Vaccination site swelling	injection-site edema	http://purl.obolibrary.org/obo/OAE_0000368
Vaccination site warmth	injection-site warmth	http://purl.obolibrary.org/obo/OAE_0000326

## Sheet: Janssen VAEs-trimmed
COVID19 (COVID19 (JANSSEN))	OAE AE term	AE term IRI	51
Acute kidney injury	acute kidney injury	http://purl.obolibrary.org/obo/OAE_0001365
Acute respiratory failure	acute respiratory failure	http://purl.obolibrary.org/obo/OAE_0000261
Ageusia	ageusia	http://purl.obolibrary.org/obo/OAE_0000297
Anosmia	anosmia	http://purl.obolibrary.org/obo/OAE_0000299
Cerebrovascular accident	cerebrovascular accident	http://purl.obolibrary.org/obo/OAE_0000534
Chills	chills	http://purl.obolibrary.org/obo/OAE_0000394
Cold sweat	cold sweat	http://purl.obolibrary.org/obo/OAE_0000305
Contusion	contusion	http://purl.obolibrary.org/obo/OAE_0000019
COVID-19 pneumonia	COVID-19 pneumonia	miss
Death	death	http://purl.obolibrary.org/obo/OAE_0000632
Deep vein thrombosis	deep vein thrombosis	http://purl.obolibrary.org/obo/OAE_0000861
Disorientation	disorientation	http://purl.obolibrary.org/obo/OAE_0000881
Dysmenorrhoea	dysmenorrhoea	miss
Dyspnoea exertional	dyspnoea exertional	http://purl.obolibrary.org/obo/OAE_0000901
Epistaxis	epistaxis	http://purl.obolibrary.org/obo/OAE_0000508
Eye pain	eye pain	http://purl.obolibrary.org/obo/OAE_0000470
Facial paralysis	facial paralysis	http://purl.obolibrary.org/obo/OAE_0000440
Fatigue	fatigue	http://purl.obolibrary.org/obo/OAE_0000034
Feeling abnormal	feeling abnormal	http://purl.obolibrary.org/obo/OAE_0000945
Feeling cold	chills	http://purl.obolibrary.org/obo/OAE_0000394
Feeling of body temperature change	feeling of body temperature change	http://purl.obolibrary.org/obo/OAE_0001879
Head discomfort	head discomfort	miss
Head injury	head injury	http://purl.obolibrary.org/obo/OAE_0000042
Headache	headache	http://purl.obolibrary.org/obo/OAE_0000377
Heart rate decreased	decreased heart rate	http://purl.obolibrary.org/obo/OAE_0000621
Heavy menstrual bleeding	heavy menstrual bleeding	miss
Hot flush	hot flushes	http://purl.obolibrary.org/obo/OAE_0000050
Hyperhidrosis	hyperhidrosis	http://purl.obolibrary.org/obo/OAE_0001045
Hypoxia	hypoxia	http://purl.obolibrary.org/obo/OAE_0000617
Impaired work ability	impaired work ability	http://purl.obolibrary.org/obo/OAE_0000044
Loss of consciousness	unconsciousness	http://purl.obolibrary.org/obo/OAE_0001995
Menstrual disorder	menstrual disorder	http://purl.obolibrary.org/obo/OAE_0002421
Menstruation irregular	menstruation irregular	http://purl.obolibrary.org/obo/OAE_0002439
Migraine	migraine	http://purl.obolibrary.org/obo/OAE_0000479
Muscle spasms	muscle spasm	http://purl.obolibrary.org/obo/OAE_0000521
Muscle tightness	muscle tightness	http://purl.obolibrary.org/obo/OAE_0002062
Myocardial infarction	myocardial infarction	http://purl.obolibrary.org/obo/OAE_0000038
Night sweats	night sweats	miss
Panic attack	panic attack	miss
Parosmia	parosmia	http://purl.obolibrary.org/obo/OAE_0001959
Pulmonary embolism	pulmonary embolism	http://purl.obolibrary.org/obo/OAE_0001340
Pulmonary thrombosis	pulmonary thrombosis	http://purl.obolibrary.org/obo/OAE_0004561
Seizure	seizure	http://purl.obolibrary.org/obo/OAE_0000579
Sensory disturbance	sensory disturbance	http://purl.obolibrary.org/obo/OAE_0002100
Sinus congestion	sinus congestion	http://purl.obolibrary.org/obo/OAE_0000353
Sleep disorder	sleep disorder	http://purl.obolibrary.org/obo/OAE_0001403
Thirst	thirst	http://purl.obolibrary.org/obo/OAE_0000517
Thrombosis	thrombosis	http://purl.obolibrary.org/obo/OAE_0000185
Unresponsive to stimuli	unresponsive to stimuli	http://purl.obolibrary.org/obo/OAE_0002068
Vision blurred	vision blurred	http://purl.obolibrary.org/obo/OAE_0001509
Visual impairment	visual field defect	http://purl.obolibrary.org/obo/OAE_0000524

## Sheet: Venn Diagram Result-trimmed
vaccine	count	AE	AE term IRI
Janssen, Moderna, Pfizer	1	ageusia	http://purl.obolibrary.org/obo/OAE_0000297
Moderna, Pfizer	4	pharyngeal edema	http://purl.obolibrary.org/obo/OAE_0000342
		injection-site pain	http://purl.obolibrary.org/obo/OAE_0000369
		atrial fibrillation	http://purl.obolibrary.org/obo/OAE_0000659
		Bell's palsy	miss
Janssen, Pfizer	21	migraine	http://purl.obolibrary.org/obo/OAE_0000479
		menstrual disorder	http://purl.obolibrary.org/obo/OAE_0002421
		facial paralysis	http://purl.obolibrary.org/obo/OAE_0000440
		deep vein thrombosis	http://purl.obolibrary.org/obo/OAE_0000861
		dysmenorrhoea	miss
		hot flushes	http://purl.obolibrary.org/obo/OAE_0000050
		thrombosis	http://purl.obolibrary.org/obo/OAE_0000185
		heavy menstrual bleeding	miss
		muscle tightness	http://purl.obolibrary.org/obo/OAE_0002062
		COVID-19 pneumonia	miss
		anosmia	http://purl.obolibrary.org/obo/OAE_0000299
		head discomfort	miss
		seizure	http://purl.obolibrary.org/obo/OAE_0000579
		acute respiratory failure	http://purl.obolibrary.org/obo/OAE_0000261
		panic attack	miss
		cerebrovascular accident	http://purl.obolibrary.org/obo/OAE_0000534
		myocardial infarction	http://purl.obolibrary.org/obo/OAE_0000038
		acute kidney injury	http://purl.obolibrary.org/obo/OAE_0001365
		parosmia	http://purl.obolibrary.org/obo/OAE_0001959
		pulmonary embolism	http://purl.obolibrary.org/obo/OAE_0001340
		menstruation irregular	http://purl.obolibrary.org/obo/OAE_0002439
Janssen, Moderna	3	impaired work ability	http://purl.obolibrary.org/obo/OAE_0000044
		chills	http://purl.obolibrary.org/obo/OAE_0000394
		fatigue	http://purl.obolibrary.org/obo/OAE_0000034
Pfizer	31	oropharyngeal discomfort	miss
		throat irritation	http://purl.obolibrary.org/obo/OAE_0001926
		chest discomfort	http://purl.obolibrary.org/obo/OAE_0000807
		chest pain	http://purl.obolibrary.org/obo/OAE_0000406
		palpitations	http://purl.obolibrary.org/obo/OAE_0002527
		vertigo	http://purl.obolibrary.org/obo/OAE_0000460
		flushing	http://purl.obolibrary.org/obo/OAE_0000021
		hypertension	http://purl.obolibrary.org/obo/OAE_0000403
		breast pain	http://purl.obolibrary.org/obo/OAE_0000766
		paresthesia oral	http://purl.obolibrary.org/obo/OAE_0000360
		lymphadenopathy	http://purl.obolibrary.org/obo/OAE_0001147
		increased heart rate	http://purl.obolibrary.org/obo/OAE_0000590
		dysgeusia	http://purl.obolibrary.org/obo/OAE_0000308
		axillary pain	http://purl.obolibrary.org/obo/OAE_0000649
		vaginal hemorrhage	http://purl.obolibrary.org/obo/OAE_0000697
		myocarditis	http://purl.obolibrary.org/obo/OAE_0001201
		anxiety	http://purl.obolibrary.org/obo/OAE_0000300
		respiratory tract congestion	http://purl.obolibrary.org/obo/OAE_0000348
		throat tightness	http://purl.obolibrary.org/obo/OAE_0000357
		pericarditis	http://purl.obolibrary.org/obo/OAE_0000341
		oxygen saturation decreased	http://purl.obolibrary.org/obo/OAE_0001267
		deafness	http://purl.obolibrary.org/obo/OAE_0000573
		heart rate irregular	http://purl.obolibrary.org/obo/OAE_0001453
		oropharyngeal pain	http://purl.obolibrary.org/obo/OAE_0000339
		ear discomfort	http://purl.obolibrary.org/obo/OAE_0002094
		hypoesthesia oral	http://purl.obolibrary.org/obo/OAE_0000947
		tongue edema	http://purl.obolibrary.org/obo/OAE_0000472
		nervousness	http://purl.obolibrary.org/obo/OAE_0002015
		lymph node pain	http://purl.obolibrary.org/obo/OAE_0002058
		tinnitus	http://purl.obolibrary.org/obo/OAE_0000607
		hypoacusis	http://purl.obolibrary.org/obo/OAE_0002254
Moderna	11	rash pruritic	http://purl.obolibrary.org/obo/OAE_0001358
		injection-site rash	http://purl.obolibrary.org/obo/OAE_0000325
		injection-site warmth	http://purl.obolibrary.org/obo/OAE_0000326
		edema limbs	http://purl.obolibrary.org/obo/OAE_0000389
		injection-site edema	http://purl.obolibrary.org/obo/OAE_0000368
		injection-site mass	http://purl.obolibrary.org/obo/OAE_0000372
		injection-site	http://purl.obolibrary.org/obo/OAE_0000366
		limb discomfort	http://purl.obolibrary.org/obo/OAE_0002046
		injection-site erythema	http://purl.obolibrary.org/obo/OAE_0000644
		injection-site pruritus	http://purl.obolibrary.org/obo/OAE_0000324
		injection-site induration	http://purl.obolibrary.org/obo/OAE_0000323
Janssen	25	muscle spasm	http://purl.obolibrary.org/obo/OAE_0000521
		decreased heart rate	http://purl.obolibrary.org/obo/OAE_0000621
		contusion	http://purl.obolibrary.org/obo/OAE_0000019
		sinus congestion	http://purl.obolibrary.org/obo/OAE_0000353
		epistaxis	http://purl.obolibrary.org/obo/OAE_0000508
		pulmonary thrombosis	http://purl.obolibrary.org/obo/OAE_0004561
		hypoxia	http://purl.obolibrary.org/obo/OAE_0000617
		eye pain	http://purl.obolibrary.org/obo/OAE_0000470
		sensory disturbance	http://purl.obolibrary.org/obo/OAE_0002100
		feeling of body temperature change	http://purl.obolibrary.org/obo/OAE_0001879
		unresponsive to stimuli	http://purl.obolibrary.org/obo/OAE_0002068
		cold sweat	http://purl.obolibrary.org/obo/OAE_0000305
		night sweats	miss
		head injury	http://purl.obolibrary.org/obo/OAE_0000042
		visual field defect	http://purl.obolibrary.org/obo/OAE_0000524
		disorientation	http://purl.obolibrary.org/obo/OAE_0000881
		hyperhidrosis	http://purl.obolibrary.org/obo/OAE_0001045
		vision blurred	http://purl.obolibrary.org/obo/OAE_0001509
		dyspnoea exertional	http://purl.obolibrary.org/obo/OAE_0000901
		sleep disorder	http://purl.obolibrary.org/obo/OAE_0001403
		death	http://purl.obolibrary.org/obo/OAE_0000632
		thirst	http://purl.obolibrary.org/obo/OAE_0000517
		unconsciousness	http://purl.obolibrary.org/obo/OAE_0001995
		headache	http://purl.obolibrary.org/obo/OAE_0000377
		feeling abnormal	http://purl.obolibrary.org/obo/OAE_0000945
