# Supplementary material for: Profiling COVID-19 Vaccine Adverse Events by Statistical and Ontological Analysis of VAERS Case Reports
Source: Front Pharmacol. 2022 Jun 24;13:870599. doi: 10.3389/fphar.2022.870599 (PMC9263450; doi:10.3389/fphar.2022.870599)
Supplement: Supplementary file 1 [file DataSheet1.zip › Supplemental File S3.XLSX]

## Sheet: Statistical analysis of 3 AEs
		Janssen	Pfizer	Moderna
Total AE		63801	322281	329457
Myocarditis	Count	73	1471	751
	Case Report Frequency	0.00114418	0.00456434	0.00227951
GBS	Count	233	340	243
	Case Report Frequency	0.0037	0.0011	0.0007
Thrombosis	Count	992	1708	1196
	Case Report Frequency	0.0156	0.0053	0.0036
Overall results		Janssen	Pfizer	Moderna
Myocarditis	PRR	0.6168	4.3392	1.3472
	Chi-square	16.9351	1703.67	48.4105
	Case Report Frequency	0.0011	0.0046	0.0023
GBS	PRR	1.29	0.31	0.21
	Chi-square	14.37	474.49	674.09
	Case Report Frequency	0.0037	0.0011	0.0007
Thrombosis	PRR	6.84	2.45	1.38
	Chi-square	3786.02	872.986	91.198
	Case Report Frequency	0.0155	0.0053	0.0036
Female		Janssen	Pfizer	Moderna
Myocarditis	PRR	0.977	3.706	1.0893
	Chi-square	0.013	307.548	1.016
	Case Report Frequency	0.0007	0.0016	0.0007
GBS	PRR	1.13	0.28	0.21
	Chi-square	1.28	270.23	364.99
	Case Report Frequency	0.0025	0.0007	0.0006
Thrombosis	PRR	6.45	2.31	1.18
	Chi-square	1986.06	462.359	14.143
	Case Report Frequency	0.0151	0.005	0.0032
Male		Janssen	Pfizer	Moderna
Myocarditis	PRR	0.3809	4.5546	1.4654
	Chi-square	39.6248	1365.95	57.6455
	Case Report Frequency	0.0017	1.14	0.006
GBS	PRR	1.18	0.31	0.23
	Chi-square	3	231.74	272.46
	Case Report Frequency	0.0053	0.0017	0.0012
Thrombosis	PRR	5.8	2.36	1.76
	Chi-square	1018.05	264.274	98.685
	Case Report Frequency	0.0146	0.0057	0.0048
1 dose		Janssen	Pfizer	Moderna
Myocarditis	PRR	1.0034	2.4161	1.1894
	Chi-square	0.0005	162.311	5.2741
	Case Report Frequency	0.0012	0.0022	0.0014
GBS	PRR	1.52	0.4	0.28
	Chi-square	17.36	114.4	218.8
	Case Report Frequency	0.0029	0.0009	0.0007
Thrombosis	PRR	6.26	1.91	1.14
	Chi-square	1667.76	193.941	6.698
	Case Report Frequency	0.0143	0.0046	0.0032
2 doses		Janssen	Pfizer	Moderna
Myocarditis	PRR	N/A	4.4711	1.0067
	Chi-square	N/A	741.217	0.01118
	Case Report Frequency	N/A	0.0075	0.0036
GBS	PRR	N/A	0.62	567.49
	Chi-square	N/A	24.72	0.11
	Case Report Frequency	N/A	0.0012	0.0004
Thrombosis	PRR	N/A	2.91	1.61
	Chi-square	N/A	418.598	73.363
	Case Report Frequency	N/A	0.0069	0.0054
3 doses		Janssen	Pfizer	Moderna
Myocarditis	PRR	N/A	3.7219	2.4082
	Chi-square	N/A	65.2534	25.293
	Case Report Frequency	N/A	0.0034	0.0027
GBS	PRR	N/A	0.45	0.26
	Chi-square	N/A	9.06	16.3
	Case Report Frequency	N/A	0.0008	0.0004
Thrombosis	PRR	N/A	3.23	2.24
	Chi-square	N/A	48.514	19.86
	Case Report Frequency	N/A	0.003	0.0025
Age 18-29		Janssen	Pfizer	Moderna
Myocarditis	PRR	0.2591	2.2027	1.7389
	Chi-square	37.6881	156.152	67.3443
	Case Report Frequency	0.0019	0.0115	0.0103
GBS	PRR	0.24	0.19	0.16
	Chi-square	14.72	72.06	70.07
	Case Report Frequency	0.0006	0.0006	0.0005
Thrombosis	PRR	2.78	1.81	1.05
	Chi-square	38.941	21.007	0.117
	Case Report Frequency	0.0043	0.0026	0.0018
Age 30-39		Janssen	Pfizer	Moderna
Myocarditis	PRR	0.4335	1.526	1.5829
	Chi-square	7.9242	16.6885	19.3728
	Case Report Frequency	0.0011	0.0032	0.0033
GBS	PRR	0.96	0.23	0.14
	Chi-square	0.03	89.84	106.48
	Case Report Frequency	0.0024	0.0008	0.0005
Thrombosis	PRR	3.16	1.94	0.93
	Chi-square	113.845	59.058	0.559
	Case Report Frequency	0.0095	0.0051	0.0033
Age 40-49		Janssen	Pfizer	Moderna
Myocarditis	PRR	0.631	1.997	1.4894
	Chi-square	1.8634	26.9151	8.3681
	Case Report Frequency	0.0009	0.0022	0.0019
GBS	PRR	1.1	0.27	0.17
	Chi-square	0.26	91.25	119.7
	Case Report Frequency	0.0032	0.0011	0.0007
Thrombosis	PRR	4.13	1.63	0.9
	Chi-square	270.868	39.763	1.472
	Case Report Frequency	0.0152	0.0059	0.0041
Age 50-59		Janssen	Pfizer	Moderna
Myocarditis	PRR	0.8281	2.1417	1.4179
	Chi-square	0.2706	22.7775	4.3563
	Case Report Frequency	0.0007	0.0014	0.0011
GBS	PRR	1.37	0.19	0.02
	Chi-square	5.13	154.74	1632.36
	Case Report Frequency	0.0052	0.001	0.0003
Thrombosis	PRR	4.68	1.8	0.9
	Chi-square	341.325	55.832	1.405
	Case Report Frequency	0.0145	0.0056	0.0035
Age 60-64		Janssen	Pfizer	Moderna
Myocarditis	PRR	1.1731	2.4823	1.5875
	Chi-square	0.0959	14.3086	3.3941
	Case Report Frequency	0.0008	0.0013	0.001
GBS	PRR	1.66	0.22	0.19
	Chi-square	7.93	71.81	93.92
	Case Report Frequency	0.0069	0.0012	0.001
Thrombosis	PRR	5.89	1.67	1.08
	Chi-square	263.917	21.819	0.542
	Case Report Frequency	0.018	0.0055	0.0045
Age 65-79		Janssen	Pfizer	Moderna
Myocarditis	PRR	1.5531	3.6681	1.1784
	Chi-square	0.9462	61.1543	0.8032
	Case Report Frequency	0.0009	0.0014	0.0007
GBS	PRR	1.16	0.37	0.17
	Chi-square	0.56	81.11	261.64
	Case Report Frequency	0.0047	0.0017	0.001
Thrombosis	PRR	7.15	2.34	1.2
	Chi-square	548.194	142.533	6.239
	Case Report Frequency	0.0222	0.0065	0.0041
